# Supplementary material for: Classification of Migraine Using Static Functional Connectivity Strength and Dynamic Functional Connectome Patterns: A Resting-State fMRI Study
Source: Brain Sci. 2023 Mar 31;13(4):596. doi: 10.3390/brainsci13040596 (PMC10137025; doi:10.3390/brainsci13040596)
Supplement: Supplementary file 1 [file brainsci-13-00596-s001.zip]

Archive with 1 entries (1 files):
- brainsci-2257988-supplementary.pdf
